# Supplementary material for: The Influence of Liquid–Solid Preparations on the Dissolution of Suvorexant
Source: Polymers (Basel). 2026 Apr 10;18(8):936. doi: 10.3390/polym18080936 (PMC13119769; doi:10.3390/polym18080936)
Supplement: Supplementary file 1 [file polymers-18-00936-s001.zip]

Archive with 1 entries (1 files):
- polymers-4155072-supplementary.pdf
